# Supplementary material for: Nutritional value of hora and mineral-enriched soil for cattle: Evaluation of mineral composition and physicochemical properties in southwestern Ethiopia
Source: PLoS One. 2026 May 14;21(5):e0348764. doi: 10.1371/journal.pone.0348764 (PMC13175342; doi:10.1371/journal.pone.0348764)
Supplement: S1 File — (XLSX) [file pone.0348764.s001.xlsx]

## Sheet: Sheet1
District	Rep	T0	EC	TDS	pH	DO	TH	TT	Sulfate	Nitrate	Ammonia	Chloride	Ca	Mg	Na	K	P	S	Mo	Fe	Mn	Cu	Zn	Se
Dabo	1	25	2550	1520	6.62	3.98	522	2.1	9.33	1.77	0.95	37.11	14.919	16.67	734.576	21.785	2.485	29.446	177	469	3	50	85	15
Dabo	2	25.5	2553	1515	6.6	3.31	520	2.4	9.48	1.88	1.05	36.16	16.823	17.018	728.106	21.41	2.402	28.588	182	461	3	52	85	16
Dabo	3	24	2552	1510	6.61	3.35	518	2.2	9.56	1.74	1.42	35.21	16.889	17.58	740.351	22.498	2.428	30.624	150	459	3.5	53	86	14
Bedele	1	23	2950	1750	7.65	2.83	525	24.4	8.98	2.01	0.98	35.62	47.436	32.595	542.06	25.793	2.64	17.225	153	1583	54	46.11	131	31
Bedele	2	22	2948	1780	7.68	2.68	519	28.3	9.25	2.02	0.96	48.25	50.414	32.938	556.153	26.515	2.612	16.896	147	1590	55	46.15	132	31
Bedele	3	24	2949	1760	7.67	2.56	520	26.2	9.45	2.12	0.88	35.52	48.811	31.545	555.993	26.903	2.484	17.62	141	1583	52	45.6	132	34
Borecha	1	19	2256	1519	7.52	2.25	521	8.7	8.87	1.89	1.04	33.85	6.83	0.789	353.96	5.451	1.656	0.163	140	1135	17	43	75	14
Borecha	2	20	2360	1524	7.57	2.22	523	10	9.47	1.65	1.21	45.61	6.553	0.988	349.136	5.494	1.717	0.147	156	1159	19	46	78	14
Borecha	3	18	2154	1522	7.54	2.45	522	9.5	9.25	1.71	1.09	36.33	7.766	0.934	350.264	6.452	1.603	0.146	141	1168	18	46	80	15
Gechi	1	18	2456	1539	7.78	2.51	520	3.4	9.75	1.72	0.78	39.42	7.596	1.855	378.168	5.27	1.704	2.454	116	871	19	48	113	23
Gechi	2	20	2562	1541	7.79	2.47	521	3.5	9.66	1.66	0.98	39.41	8.001	2.093	384.485	4.332	1.74	2.83	115	889	18	47	116	25
Gechi	3	19	2365	1540	7.8	2.49	522	3.6	9.86	1.89	0.95	38.21	8.941	2.049	385.388	5.28	1.74	2.483	114	893	20	49	115	24
