# Supplementary material for: Nutritional value of hora and mineral-enriched soil for cattle: Evaluation of mineral composition and physicochemical properties in southwestern Ethiopia
Source: PLoS One. 2026 May 14;21(5):e0348764. doi: 10.1371/journal.pone.0348764 (PMC13175342; doi:10.1371/journal.pone.0348764)
Supplement: S2 File — (XLSX) [file pone.0348764.s002.xlsx]

## Sheet: Sheet1
District	Rep	T0	EC	pH	Ca	Mg	Na	K	P	S	Mo	Fe	Mn	Cu	Zn	Se
Dabo	1	20	1515	8.21	5608.72	3228.79	3602.55	2973.39	1545.36	8441.37	134.058	29394.4	481.478	25.06	55.732	0.82
Dabo	2	22	1521	8.26	5458.2	3235.81	3632.51	2978.41	1533.73	8570.14	136.741	29818.9	484.906	25.573	54.971	0.89
Dabo	3	21	1507	8.22	5524.13	3337.69	3701.76	3072.97	1508.67	8507.59	137.152	30528.4	483.212	26.536	55.188	0.92
Bedele	1	18	1621	8.02	21235.7	5931.04	2338.8	1696.31	1543.15	5602.17	262.568	40610.5	1116.49	26.859	87.013	1.89
Bedele	2	19	1612	8.05	21543.1	5797.31	2363.02	1724.69	1554.56	5697.01	257.522	40683	1112.09	28.093	84.303	1.92
Bedele	3	21	1617	8.11	21644.7	5700.13	2383.58	1709.14	1548.02	5541.03	261.929	40121.3	1084.2	26.794	82.189	1.95
Borecha	1	15	1452	7.76	16283.8	4185.8	2769.33	1387.02	1400.78	1073.07	147.555	15587	318.993	18.673	42.34	0.54
Borecha	2	17	1459	7.89	16250.1	4185.85	2702.52	1387.56	1482.9	1189.04	147.345	15060.9	319.983	19.781	42.579	0.44
Borecha	3	16	1454	7.86	16279	4136.11	2748.28	1317.1	1468.46	1101.58	143.88	15126	314.675	19.53	44.945	0.61
Gechi	1	17	1535	7.98	3236.47	1547.86	1533.69	1163.84	1243.1	167.48	251.6	40234.3	1791.46	24.113	91.21	1.21
Gechi	2	17	1565	7.89	3240.86	1512.74	1554.78	1161.92	1282.18	172.677	262.574	40407.6	1762.94	25.529	89.427	1.33
Gechi	3	18	1525	7.87	3215.83	1483.84	1542.55	1163.56	1224.68	158.529	255.922	39033.5	1777.52	24.931	90.09	1.19
