# Supplementary material for: Nutritional value of hora and mineral-enriched soil for cattle: Evaluation of mineral composition and physicochemical properties in southwestern Ethiopia
Source: PLoS One. 2026 May 14;21(5):e0348764. doi: 10.1371/journal.pone.0348764 (PMC13175342; doi:10.1371/journal.pone.0348764)
Supplement: S3 File — (XLSX) [file pone.0348764.s003.xlsx]

## Sheet: Sheet1
	Water			Soil
Minerals	g/L	Daily water intake	Calculated Mineral intake (g day-1)	Minerals g/kg	Daily soil ingestion (g)	Estimated Mineral intake (g day-1)
Calcium	0.0489	13.4598	0.658184	11.6	500	5800
Potassium	0.0264	13.4598	0.355339	1.8	500	900
Sodium	0.7343	13.4598	9.88353	2.6	500	1300
Magnesium	0.0324	13.4598	0.436098	3.7	500	1850
Phosphorus	0.0027	13.4598	0.0363415	1.4	500	700
Sulfur	0.0295	13.4598	0.397064	3.9	500	1950
Iron	1.605	13.4598	21.603	31.4	500	15700
Zinc	0.2008	13.4598	2.70273	68	500	34000
Copper	0.2007	13.4598	2.70138	24.3	500	12150
Molybdenum	0.2006	13.4598	2.70004	200	500	100000
Selenium	0.1005	13.4598	1.35271	1.1	500	550
Manganese	0.1003	13.4598	1.35002	921	500	460500
