# Supplementary material for: Nutritional value of hora and mineral-enriched soil for cattle: Evaluation of mineral composition and physicochemical properties in southwestern Ethiopia
Source: PLoS One. 2026 May 14;21(5):e0348764. doi: 10.1371/journal.pone.0348764 (PMC13175342; doi:10.1371/journal.pone.0348764)
Supplement: S4 File — (R) [file pone.0348764.s004.R]

library(readr)
library(agricolae)
library(readxl)
setwd("C:/Users/Ashe/Desktop/Plos2")

file_path <- "C:/Users/Ashe/Desktop/Plos2/S1_Data.xlsx"

Water <- read_excel(file_path, sheet = "Water")
Soil <- read_excel(file_path, sheet = "Soil")

df <- read_excel(file_path, sheet = "Water")

df$District <- as.factor(df$District)

vars <- names(df)[3:25]

for (v in vars) {
  cat("\n================================================\n")
  cat("ANALYSIS FOR:", v, "\n")
  
  # Fit the model
  formula_str <- paste(v, "~ District")
  mod <- aov(as.formula(formula_str), data = df)
  
  # A. Overall Mean (Grand Mean)
  overall_mean <- mean(df[[v]], na.rm = TRUE)
  
  # B. Model Statistics (R-squared)
  r_sq <- summary.lm(mod)$r.squared
  adj_r_sq <- summary.lm(mod)$adj.r.squared
  
  # C. Calculate SEm and SEd (Pooled)
  anova_table <- summary(mod)[[1]]
  mse <- anova_table["Residuals", "Mean Sq"]
  n <- 3  
  
  sem <- sqrt(mse / n)
  sed <- sqrt(2 * mse / n)
  
  # D. Mean Separation (Tukey HSD)
  out <- HSD.test(mod, "District", group = TRUE)
  
  # --- PRINT RESULTS ---
  cat(sprintf("Overall Mean: %.4f\n", overall_mean))
  cat(sprintf("R-Squared: %.4f | Adj R-Squared: %.4f\n", r_sq, adj_r_sq))
  cat(sprintf("Standard Error of Mean (SEm): %.4f\n", sem))
  cat(sprintf("Standard Error of Difference (SEd): %.4f\n", sed))
  
  cat("\nANOVA TABLE:\n")
  print(summary(mod))
  
  cat("\nMEAN SEPARATION (Tukey Groups):\n")
  print(out$groups)
}
